# Supplementary material for: 1-De­oxy-1-fluoro-l-galactitol
Source: Acta Crystallogr Sect E Struct Rep Online. 2010 May 12;66(Pt 6):o1330. doi: 10.1107/S1600536810016624 (PMC2979521; doi:10.1107/S1600536810016624)
Supplement: Supplementary file 1 [file e-66-o1330-sup1.cif]

##############################################################################
###                                                                        ###
###        Electronic paper (Acta Crystallographica Section E)             ###
###                                                                        ###
##############################################################################
#                                                                            #
# This CIF contains the data in a paper accepted for publication in Acta     #
# Crystallographica Section E. It conforms to the requirements of Notes      #
# for Authors for Section E, and has been peer reviewed under the auspices   #
# of the IUCr Commission on Journals.                                        #
#                                                                            #
# Full details of the Crystallographic Information File format               #
# are given in the paper "The Crystallographic Information File (CIF):       #
# a New Standard Archive File for Crystallography" by S. R. Hall, F. H.      #
# Allen and I. D. Brown [Acta Cryst. (1991), A47, 655-685].                  #
#                                                                            #
# The current version of the core CIF dictionary is obtainable from          #
# ftp://ftp.iucr.org/pub/cif_core.dic. The current version number is 2.4.    #
#                                                                            #
# Software is freely available for graphical display of the structure(s) in  #
# this CIF.  For information consult the CIF home page http://www.iucr.org/  #
# cif/home.html                                                              #
#                                                                            #
# This file may be used for bona fide research purposes within the           #
# scientific community so long as proper attribution is given to the journal # 
# article from which it was obtained.                                        #
#                                                                            #
##############################################################################
                                             
data_global
_audit_creation_method     CRYSTALS_ver_12.86
_journal_date_recd_electronic     2010-04-23
_journal_date_accepted     2010-05-06
_journal_name_full     'Acta Crystallographica, Section E'
_journal_year     2010
_journal_volume     66
_journal_issue      6
_journal_page_first     o1330
_journal_page_last     o1330
_journal_paper_category     QO
_journal_coeditor_code     LH5036
_publ_contact_author_name     'Sarah Jenkinson'
_publ_contact_author_address
;
 Department of Organic Chemistry,
 Chemistry Research Laboratory,
 University of Oxford,
 Mansfield Road,
 Oxford, OX1 3TA, UK.
;
_publ_contact_author_email     'sarah.jenkinson@chem.ox.ac.uk'
_publ_contact_author_fax     '+44 1865 000000'
_publ_contact_author_phone     '+44 1865 275655'
_publ_section_title
;
1-Deoxy-1-fluoro-L-galactitol [6-deoxy-6-fluoro-D-galactitol or
(2<i>S</i>,3<i>R</i>,4<i>R</i>,5<i>S</i>)-6-fluorohexane-1,2,3,4,5-pentaol]
;
loop_
    _publ_author_name
    _publ_author_address
    'Jenkinson, Sarah F.'
;
Department of Organic Chemistry, Chemistry Research Laboratory
University of Oxford, Mansfield Road, Oxford OX1 3TA, England
;
    'Best, Daniel'
;
Department of Organic Chemistry, Chemistry Research Laboratory
University of Oxford, Mansfield Road, Oxford OX1 3TA, England
;
    'Izumori, Ken'
;
Rare Sugar Research Centre, Kagawa University, 2393 Miki-cho, Kita-gun,
Kagawa 761-0795, Japan
;
    'Wilson, Francis X.'
;
 Summit PLC, 91 Milton Park, Abingdon, Oxon., OX14 4RY, England
;
    'Weymouth-Wilson, Alexander C.'
;
Dextra Laboratories Ltd, Science and Technology Centre,
Whiteknights Road, Reading RG6 6BZ, England
;
    'Fleet, George W. J.'
;
Department of Organic Chemistry, Chemistry Research Laboratory
University of Oxford, Mansfield Road, Oxford OX1 3TA, England
;
    'Thompson, Amber L.'
;
Department of Chemical Crystallography, Chemistry Research Laboratory,
University of Oxford, Mansfield Road, Oxford OX1 3TA, England
;
_chemical_name_systematic     ?
_chemical_melting_point     ?
data_I
_chemical_name_systematic
;
1-Deoxy-1-fluoro-L-galactitol
;
_chemical_name_common
;
6-deoxy-6-fluoro-D-galactitol and
(2<i>S</i>,3<i>R</i>,4<i>R</i>,5<i>S</i>)-6-fluorohexane-1,2,3,4,5-pentaol
;
_chemical_formula_moiety     'C6 H13 F1 O5'
_chemical_formula_sum     'C6 H13 F1 O5'
_chemical_formula_iupac     'C6 H13 F1 O5'
_chemical_formula_weight     184.16
_symmetry_cell_setting     'monoclinic'
_symmetry_space_group_name_H-M     'P 1 21 1 '
_symmetry_space_group_name_Hall     'P 2yb'
loop_
    _symmetry_equiv_pos_as_xyz
    'x,y,z'
    '-x,y+1/2,-z'
_cell_length_a     4.7968(3)
_cell_length_b     8.5957(5)
_cell_length_c     9.8194(7)
_cell_angle_alpha     90
_cell_angle_beta     103.233(3)
_cell_angle_gamma     90
_cell_volume     394.12(4)
_cell_formula_units_Z     2
_cell_measurement_reflns_used     828
_cell_measurement_theta_min     5
_cell_measurement_theta_max     27
_cell_measurement_temperature     150
_exptl_crystal_description     'needle'
_exptl_crystal_colour     'colourless'
_exptl_crystal_size_max     0.40
_exptl_crystal_size_mid     0.10
_exptl_crystal_size_min     0.05
_exptl_crystal_density_diffrn     1.552
_exptl_crystal_density_meas     ?
_exptl_crystal_density_method     'not measured'
_exptl_crystal_F_000     196
_exptl_absorpt_coefficient_mu     0.148
_exptl_absorpt_correction_type     multi-scan
_exptl_absorpt_process_details     '(DENZO/SCALEPACK; Otwinowski & Minor, 1997)'
_exptl_absorpt_correction_T_min     0.88
_exptl_absorpt_correction_T_max     0.99
_diffrn_ambient_temperature     150
_diffrn_radiation_type     'Mo K\a'
_diffrn_radiation_wavelength     0.71073
_diffrn_radiation_monochromator     'graphite'
_diffrn_measurement_device_type     'Area'
_diffrn_measurement_device     'Nonius KappaCCD'
_diffrn_measurement_method     \w
_diffrn_reflns_number     3069
_diffrn_reflns_av_R_equivalents     0.039
_diffrn_reflns_theta_min     5.201
_diffrn_reflns_theta_max     27.509
_diffrn_reflns_theta_full     26.959
_diffrn_measured_fraction_theta_max     0.985
_diffrn_measured_fraction_theta_full     0.988
_diffrn_reflns_limit_h_min     -6
_diffrn_reflns_limit_h_max     6
_diffrn_reflns_limit_k_min     -10
_diffrn_reflns_limit_k_max     11
_diffrn_reflns_limit_l_min     -12
_diffrn_reflns_limit_l_max     12
_diffrn_standards_number     0
_diffrn_standards_interval_count     .
_diffrn_standards_interval_time     .
_diffrn_standards_decay_%     ?
_reflns_number_total     947
_reflns_number_gt     788
_reflns_threshold_expression     I>2\s(I)
_refine_ls_structure_factor_coef     Fsqd
_refine_ls_matrix_type     full
_refine_ls_R_factor_all     0.0530
_refine_ls_R_factor_gt     0.0399
_refine_ls_wR_factor_all     0.0949
_refine_ls_wR_factor_gt     0.0881
_refine_ls_wR_factor_ref     0.0949
_refine_ls_goodness_of_fit_ref     0.9895
_refine_ls_number_reflns     947
_refine_ls_number_parameters     109
_refine_ls_number_restraints     1
_refine_ls_hydrogen_treatment     constr
_refine_ls_weighting_scheme     calc
_refine_ls_weighting_details
;
Method= Modified Sheldrick
w=1/[\s^2^(F^2^) + ( 0.04P)^2^ + 0.16P], where P=[max(Fo^2^,0) + 2Fc^2^]/3
;
_atom_sites_solution_hydrogens     geom
_atom_sites_solution_primary     direct
_refine_ls_shift/su_max     0.000109
_refine_diff_density_max     0.35
_refine_diff_density_min     -0.36
_refine_ls_extinction_method     'None'
loop_
    _atom_type_symbol
    _atom_type_scat_dispersion_real
    _atom_type_scat_dispersion_imag
    _atom_type_scat_source
    C 0.0033 0.0016 'International Tables Vol C 4.2.6.8 and 6.1.1.4'
    H 0.0000 0.0000 'International Tables Vol C 4.2.6.8 and 6.1.1.4'
    F 0.0171 0.0103 'International Tables Vol C 4.2.6.8 and 6.1.1.4'
    O 0.0106 0.0060 'International Tables Vol C 4.2.6.8 and 6.1.1.4'
_computing_data_collection     'COLLECT (Nonius, 2001)'
_computing_cell_refinement     'DENZO/SCALEPACK (Otwinowski & Minor, 1997)'
_computing_data_reduction     'DENZO/SCALEPACK (Otwinowski & Minor, 1997)'
_computing_structure_solution     'SIR92 (Altomare <i>et al.</i>,  1994)'
_computing_structure_refinement     'CRYSTALS (Betteridge <i>et al.</i>,  2003)'
_computing_molecular_graphics     'CAMERON (Watkin <i>et al.</i>,  1996)'
_computing_publication_material     'CRYSTALS (Betteridge <i>et al.</i>,  2003)'
loop_
    _atom_site_type_symbol
    _atom_site_label
    _atom_site_fract_x
    _atom_site_fract_y
    _atom_site_fract_z
    _atom_site_U_iso_or_equiv
    _atom_site_adp_type
    _atom_site_occupancy
    _atom_site_disorder_assembly
    _atom_site_disorder_group
    F F1 1.0608(4) 0.8416(3) 0.81046(18) 0.0300 Uani 1.0000 . .
    C C2 0.8382(7) 0.7956(4) 0.6953(3) 0.0222 Uani 1.0000 . .
    C C3 0.9617(6) 0.7729(3) 0.5690(3) 0.0165 Uani 1.0000 . .
    O O4 1.1674(4) 0.6479(3) 0.5922(2) 0.0198 Uani 1.0000 . .
    C C5 0.7225(6) 0.7433(3) 0.4383(3) 0.0161 Uani 1.0000 . .
    O O6 0.5806(5) 0.6003(2) 0.4502(2) 0.0195 Uani 1.0000 . .
    C C7 0.8349(6) 0.7338(3) 0.3047(3) 0.0157 Uani 1.0000 . .
    O O8 0.9746(4) 0.8784(3) 0.2914(2) 0.0195 Uani 1.0000 . .
    C C9 0.5959(7) 0.7026(4) 0.1752(3) 0.0192 Uani 1.0000 . .
    O O10 0.3879(4) 0.8258(3) 0.1522(2) 0.0207 Uani 1.0000 . .
    C C11 0.7088(7) 0.6776(4) 0.0451(3) 0.0215 Uani 1.0000 . .
    O O12 0.4930(5) 0.6156(3) -0.0668(2) 0.0275 Uani 1.0000 . .
    H H21 0.6950 0.8781 0.6774 0.0260 Uiso 1.0000 . .
    H H22 0.7491 0.6999 0.7173 0.0258 Uiso 1.0000 . .
    H H31 1.0631 0.8691 0.5540 0.0186 Uiso 1.0000 . .
    H H51 0.5826 0.8297 0.4297 0.0192 Uiso 1.0000 . .
    H H71 0.9744 0.6473 0.3126 0.0169 Uiso 1.0000 . .
    H H91 0.4965 0.6083 0.1918 0.0218 Uiso 1.0000 . .
    H H111 0.7818 0.7757 0.0180 0.0236 Uiso 1.0000 . .
    H H112 0.8650 0.6017 0.0659 0.0245 Uiso 1.0000 . .
    H H41 1.0976 0.5692 0.6169 0.0297 Uiso 1.0000 . .
    H H101 0.4579 0.9011 0.1221 0.0326 Uiso 1.0000 . .
    H H81 1.0943 0.8692 0.2436 0.0307 Uiso 1.0000 . .
    H H61 0.4434 0.6205 0.4847 0.0315 Uiso 1.0000 . .
    H H121 0.3696 0.6866 -0.0851 0.0400 Uiso 1.0000 . .
loop_
    _atom_site_aniso_label
    _atom_site_aniso_U_11
    _atom_site_aniso_U_22
    _atom_site_aniso_U_33
    _atom_site_aniso_U_12
    _atom_site_aniso_U_13
    _atom_site_aniso_U_23
    F1 0.0335(11) 0.0350(11) 0.0187(9) 0.0018(10) 0.0002(8) -0.0045(8)
    C2 0.0217(15) 0.0270(17) 0.0166(14) 0.0023(12) 0.0019(12) -0.0039(12)
    C3 0.0168(14) 0.0140(13) 0.0181(13) 0.0019(11) 0.0029(11) -0.0004(11)
    O4 0.0176(11) 0.0202(11) 0.0222(10) 0.0029(8) 0.0054(8) 0.0048(8)
    C5 0.0162(14) 0.0136(14) 0.0194(14) 0.0000(11) 0.0058(11) 0.0011(11)
    O6 0.0229(12) 0.0169(10) 0.0215(10) -0.0052(9) 0.0109(9) -0.0024(8)
    C7 0.0172(14) 0.0148(15) 0.0149(13) -0.0012(12) 0.0029(11) -0.0027(11)
    O8 0.0208(12) 0.0165(11) 0.0233(10) -0.0033(9) 0.0094(9) -0.0024(9)
    C9 0.0200(14) 0.0201(15) 0.0173(14) -0.0015(12) 0.0037(12) 0.0006(12)
    O10 0.0190(11) 0.0217(11) 0.0223(11) 0.0015(9) 0.0064(8) 0.0042(9)
    C11 0.0227(16) 0.0257(17) 0.0145(14) 0.0006(13) 0.0011(12) -0.0018(13)
    O12 0.0312(14) 0.0274(12) 0.0201(11) 0.0025(10) -0.0017(10) -0.0078(10)
loop_
    _geom_bond_atom_site_label_1
    _geom_bond_atom_site_label_2
    _geom_bond_site_symmetry_1
    _geom_bond_site_symmetry_2
    _geom_bond_distance
    _geom_bond_publ_flag
    F1 C2 . . 1.422(3) no
    C2 C3 . . 1.504(4) no
    C2 H21 . . 0.975 no
    C2 H22 . . 0.974 no
    C3 O4 . . 1.441(4) no
    C3 C5 . . 1.534(4) no
    C3 H31 . . 0.987 no
    O4 H41 . . 0.816 no
    C5 O6 . . 1.422(4) no
    C5 C7 . . 1.530(3) no
    C5 H51 . . 0.992 no
    O6 H61 . . 0.825 no
    C7 O8 . . 1.432(4) no
    C7 C9 . . 1.528(4) no
    C7 H71 . . 0.992 no
    O8 H81 . . 0.824 no
    C9 O10 . . 1.437(4) no
    C9 C11 . . 1.513(4) no
    C9 H91 . . 0.973 no
    O10 H101 . . 0.815 no
    C11 O12 . . 1.429(3) no
    C11 H111 . . 0.973 no
    C11 H112 . . 0.979 no
    O12 H121 . . 0.840 no
loop_
    _geom_angle_atom_site_label_1
    _geom_angle_atom_site_label_2
    _geom_angle_atom_site_label_3
    _geom_angle_site_symmetry_1
    _geom_angle_site_symmetry_2
    _geom_angle_site_symmetry_3
    _geom_angle
    _geom_angle_publ_flag
    F1 C2 C3 . . . 109.0(3) no
    F1 C2 H21 . . . 108.1 no
    C3 C2 H21 . . . 109.9 no
    F1 C2 H22 . . . 110.2 no
    C3 C2 H22 . . . 110.4 no
    H21 C2 H22 . . . 109.1 no
    C2 C3 O4 . . . 110.5(2) no
    C2 C3 C5 . . . 110.6(2) no
    O4 C3 C5 . . . 111.3(2) no
    C2 C3 H31 . . . 108.3 no
    O4 C3 H31 . . . 107.7 no
    C5 C3 H31 . . . 108.3 no
    C3 O4 H41 . . . 110.6 no
    C3 C5 O6 . . . 110.8(2) no
    C3 C5 C7 . . . 112.5(2) no
    O6 C5 C7 . . . 107.1(2) no
    C3 C5 H51 . . . 108.0 no
    O6 C5 H51 . . . 109.1 no
    C7 C5 H51 . . . 109.3 no
    C5 O6 H61 . . . 107.1 no
    C5 C7 O8 . . . 107.3(2) no
    C5 C7 C9 . . . 112.2(2) no
    O8 C7 C9 . . . 110.7(2) no
    C5 C7 H71 . . . 109.7 no
    O8 C7 H71 . . . 109.6 no
    C9 C7 H71 . . . 107.3 no
    C7 O8 H81 . . . 111.8 no
    C7 C9 O10 . . . 111.3(2) no
    C7 C9 C11 . . . 112.5(2) no
    O10 C9 C11 . . . 110.0(2) no
    C7 C9 H91 . . . 108.0 no
    O10 C9 H91 . . . 107.0 no
    C11 C9 H91 . . . 107.8 no
    C9 O10 H101 . . . 108.3 no
    C9 C11 O12 . . . 111.5(3) no
    C9 C11 H111 . . . 109.2 no
    O12 C11 H111 . . . 110.9 no
    C9 C11 H112 . . . 108.9 no
    O12 C11 H112 . . . 107.3 no
    H111 C11 H112 . . . 109.2 no
    C11 O12 H121 . . . 104.2 no
loop_
    _geom_hbond_atom_site_label_D
    _geom_hbond_atom_site_label_H
    _geom_hbond_atom_site_label_A
    _geom_hbond_site_symmetry_D
    _geom_hbond_site_symmetry_H
    _geom_hbond_site_symmetry_A
    _geom_hbond_distance_DH
    _geom_hbond_distance_HA
    _geom_hbond_distance_DA
    _geom_hbond_angle_DHA
    _geom_hbond_publ_flag
    C2 H21 O6 . . 2_656 0.97 2.49 3.409(4) 157 no
    O4 H41 O8 . . 2_746 0.82 1.94 2.738(4) 165 yes
    O10 H101 O12 . . 2_655 0.82 1.95 2.730(4) 160 yes
    O8 H81 O10 . . 1_655 0.82 1.87 2.691(4) 172 yes
    O6 H61 O4 . . 1_455 0.82 1.89 2.703(4) 170 yes
    O12 H121 F1 . . 1_454 0.84 2.08 2.895(3) 163 yes
