# Supplementary material for: 1-De­oxy-1-fluoro-l-galactitol
Source: Acta Crystallogr Sect E Struct Rep Online. 2010 May 12;66(Pt 6):o1330. doi: 10.1107/S1600536810016624 (PMC2979521; doi:10.1107/S1600536810016624)
Supplement: Supplementary file 2 [file e-66-o1330-Isup2.hkl]

data_I
#  3181048    fluorogalactitol             
_audit_creation_date        10-03-18
_audit_creation_method      CRYSTALS 

_cell_length_a                    4.7968(3)
_cell_angle_alpha                 90
_cell_length_b                    8.5957(5)
_cell_angle_beta                  103.233(3)
_cell_length_c                    9.8194(7)
_cell_angle_gamma                 90

# NOTE Fc on scale of Fo,      0.93534
# Status flags: 
#    o - used in refinement 
#    < - excluded by I/sigmaI cutoff 
#    x - excluded for another reason  

loop_
_refln_index_h
_refln_index_k
_refln_index_l
_refln_F_squared_meas
_refln_F_squared_calc
_refln_F_squared_sigma
_refln_observed_status
   2   0   0      405.40      435.59       13.70 o
   3   0   0        0.70        0.20        1.51 o
   4   0   0        0.20        0.40        0.98 o
   5   0   0       32.10       32.66        2.30 o
   6   0   0        5.00        2.73        2.30 o
   2   1   0      217.85      224.91        4.93 o
   3   1   0       83.15       86.06        2.45 o
   4   1   0        0.05        0.30        0.68 o
   5   1   0       14.35       14.58        1.46 o
   6   1   0        2.95        4.04        4.60 o
   1   2   0     1565.95     1644.69       29.41 o
   2   2   0      157.70      159.37        3.59 o
   3   2   0      331.40      328.89        8.66 o
   4   2   0        3.70        3.47        0.78 o
   5   2   0       14.30       12.06        2.06 o
   1   3   0      397.55      395.54        8.20 o
   2   3   0      410.25      401.14        7.43 o
   3   3   0       86.25       84.88        2.62 o
   4   3   0       17.20       18.90        1.30 o
   5   3   0       13.80       12.18        1.70 o
   0   4   0      876.45      969.56       28.35 o
   1   4   0       17.40       16.81        0.81 o
   2   4   0      584.30      555.75       12.76 o
   3   4   0        4.20        4.59        0.53 o
   4   4   0        7.05        6.74        1.49 o
   5   4   0        5.40        5.96        1.60 o
   1   5   0      346.25      307.41        7.33 o
   2   5   0       84.35       70.36        2.12 o
   3   5   0       24.80       26.87        1.10 o
   4   5   0       14.30       14.37        1.57 o
   5   5   0        0.00        1.26        0.01 o
   0   6   0       23.50       22.02        1.60 o
   1   6   0       74.30       70.69        2.23 o
   2   6   0        3.65        3.78        0.57 o
   3   6   0       87.75       83.10        3.58 o
   4   6   0       16.70       15.97        2.22 o
   5   6   0        2.60        0.80        5.80 o
   1   7   0       78.90       73.54        2.80 o
   2   7   0        8.20        7.28        0.78 o
   3   7   0       31.30       36.89        1.56 o
   4   7   0       23.20       23.51        2.62 o
   0   8   0       87.70       77.44        7.10 o
   1   8   0       83.00       87.13        3.60 o
   2   8   0       35.80       35.23        2.60 o
   3   8   0        4.50        4.82        1.24 o
   4   8   0       39.50       36.02        4.90 o
   1   9   0        4.20        4.75        1.00 o
   2   9   0        2.50        0.94        2.30 o
   3   9   0        8.10       13.65        2.70 o
   0  10   0       -1.60        1.76        2.30 o
   1  10   0       70.90       71.50        6.30 o
   2  10   0       18.30       17.46        4.10 o
   1  11   0        2.60       10.18        2.50 o
  -6   0   1        0.60        1.19        5.73 o
  -5   0   1       76.50       77.81        3.80 o
  -4   0   1        0.30        1.16        1.31 o
  -3   0   1       23.10       27.49        1.90 o
  -2   0   1       45.90       48.45        2.00 o
   1   0   1       71.10       88.41        2.90 o
   2   0   1      280.60      283.69        9.50 o
   3   0   1       76.10       73.39        3.30 o
   4   0   1       13.40       11.71        1.70 o
   5   0   1        2.60        0.84        1.30 o
  -6   1   1       14.70       16.19        2.28 o
  -5   1   1        7.75       10.48        2.12 o
  -4   1   1       20.00       20.82        1.29 o
  -3   1   1        3.65        4.41        0.67 o
  -2   1   1       66.05       74.93        1.82 o
   1   1   1      220.05      246.00        5.86 o
   2   1   1      149.40      152.10        3.54 o
   3   1   1      248.35      241.61        5.76 o
   4   1   1       15.60       17.24        1.12 o
   5   1   1       67.05       68.53        3.23 o
  -6   2   1       16.50       11.85        3.60 o
  -5   2   1       -0.35        0.92        2.02 o
  -4   2   1      390.50      365.97       16.10 o
  -3   2   1       23.65       21.43        1.45 o
  -2   2   1      229.70      224.80        5.86 o
  -1   2   1      738.55      773.15       16.43 o
   0   2   1       56.40       57.87        2.10 o
   1   2   1      211.00      225.40        4.74 o
   2   2   1       59.60       62.16        1.70 o
   3   2   1        7.90        8.74        0.72 o
   4   2   1       18.20       18.58        1.18 o
   5   2   1      120.50      108.33        5.97 o
  -5   3   1       11.40       11.87        1.60 o
  -4   3   1       46.20       47.29        2.55 o
  -3   3   1       10.20        8.29        1.12 o
  -2   3   1      440.35      399.62        8.99 o
  -1   3   1      955.15      950.14       26.50 o
   0   3   1       13.35       14.54        0.51 o
   1   3   1       80.25       72.22        1.95 o
   2   3   1       17.05       16.97        0.64 o
   3   3   1      117.60      118.15        3.40 o
   4   3   1        2.80        4.00        0.76 o
   5   3   1        9.75        6.50        1.63 o
  -5   4   1       86.60       82.35        4.30 o
  -4   4   1       41.55       42.32        2.25 o
  -3   4   1       20.45       19.84        1.00 o
  -2   4   1       74.40       67.14        1.85 o
  -1   4   1      261.00      246.09        6.22 o
   0   4   1       43.55       45.06        1.21 o
   1   4   1       56.00       50.40        1.48 o
   2   4   1      109.75      109.91        2.58 o
   3   4   1       77.40       75.23        2.20 o
   4   4   1       99.85       95.89        3.13 o
   5   4   1       15.45       16.39        2.19 o
  -5   5   1        9.60       12.18        2.20 o
  -4   5   1        1.45        2.26        1.40 o
  -3   5   1       33.60       33.98        1.47 o
  -2   5   1       95.55       85.68        2.47 o
  -1   5   1      344.50      327.59        8.88 o
   0   5   1      226.65      223.00        5.64 o
   1   5   1      197.30      178.59        4.38 o
   2   5   1      145.15      139.78        3.50 o
   3   5   1      197.35      187.72        4.84 o
   4   5   1        9.40       10.80        1.45 o
   5   5   1        3.10        6.06        2.40 o
  -5   6   1        7.00        8.02        2.30 o
  -4   6   1       19.10       23.15        1.99 o
  -3   6   1       70.20       71.18        2.41 o
  -2   6   1       42.60       40.17        1.67 o
  -1   6   1        9.35        8.91        0.65 o
   0   6   1      186.80      176.27        5.61 o
   1   6   1      105.10       94.48        2.73 o
   2   6   1       24.90       25.90        1.21 o
   3   6   1       87.25       87.55        3.12 o
   4   6   1       13.95       17.93        1.46 o
  -4   7   1        2.80        2.12        1.55 o
  -3   7   1        3.10        4.21        0.75 o
  -2   7   1       11.20       10.81        0.97 o
  -1   7   1       23.90       27.48        1.10 o
   0   7   1      132.00      128.48        4.20 o
   1   7   1      289.00      275.35       10.41 o
   2   7   1        2.20        4.15        0.82 o
   3   7   1       16.20       17.58        1.46 o
   4   7   1       15.90       15.86        2.10 o
  -4   8   1        2.30        1.85        1.86 o
  -3   8   1       39.35       41.00        3.08 o
  -2   8   1       -0.60        0.35        1.29 o
  -1   8   1       32.70       35.63        1.90 o
   0   8   1       87.10       84.10        3.20 o
   1   8   1       63.35       63.36        3.06 o
   2   8   1       59.45       58.42        3.11 o
   3   8   1       14.45       13.35        2.29 o
   4   8   1        2.90        0.76        3.20 o
  -3   9   1       11.70       12.27        2.60 o
  -2   9   1       -1.20        0.90        1.60 o
  -1   9   1       79.60       77.42        4.20 o
   0   9   1        5.70        7.31        1.20 o
   1   9   1       17.80       20.47        1.60 o
   2   9   1       48.10       44.34        3.35 o
   3   9   1       10.50       16.18        4.00 o
  -2  10   1       14.00       10.18        3.80 o
  -1  10   1        8.40       10.41        2.20 o
   0  10   1       10.50       13.87        1.90 o
   1  10   1        5.70        6.63        1.60 o
   2  10   1      138.10      127.15        9.10 o
  -1  11   1        1.60        5.91        2.60 o
   0  11   1        2.60        3.20        3.90 o
  -6   0   2        9.70        4.37        3.80 o
  -5   0   2       85.20       85.73        4.50 o
  -4   0   2       15.60       12.08        1.50 o
  -3   0   2       10.60       11.60        1.70 o
  -2   0   2      163.80      170.10        7.70 o
   1   0   2     1580.40     1679.73       56.50 o
   2   0   2        0.20        2.05        0.63 o
   3   0   2        9.60        9.04        1.30 o
   4   0   2      150.50      143.27        6.50 o
   5   0   2       -0.50        1.46        1.56 o
  -6   1   2        2.75        0.66        2.13 o
  -5   1   2      142.20      134.22        6.77 o
  -4   1   2        0.55        0.46        1.42 o
  -3   1   2        4.90        3.57        1.12 o
  -2   1   2      507.60      505.21       17.72 o
  -1   1   2      629.90      681.15       20.45 o
   1   1   2      454.00      479.82       12.38 o
   2   1   2        1.90        1.67        0.45 o
   3   1   2        4.65        5.58        0.65 o
   4   1   2      234.80      219.66        6.07 o
   5   1   2        0.70        2.40        1.67 o
  -6   2   2        9.90        6.47        3.60 o
  -5   2   2       57.20       50.77        3.08 o
  -4   2   2       18.55       17.51        1.88 o
  -3   2   2        3.80        4.05        0.92 o
  -2   2   2     1013.15     1028.75       20.69 o
  -1   2   2       84.60       82.52        2.88 o
   0   2   2     2011.85     2204.16       54.14 o
   1   2   2        9.25        8.92        0.51 o
   2   2   2       27.90       28.64        1.13 o
   3   2   2      134.10      125.89        3.40 o
   4   2   2       81.80       83.12        2.84 o
   5   2   2        3.75        2.04        1.67 o
  -5   3   2       45.30       49.26        3.30 o
  -4   3   2      103.95      104.52        5.46 o
  -3   3   2       39.15       43.47        1.89 o
  -2   3   2      385.95      364.12        9.55 o
  -1   3   2      259.20      280.15        6.99 o
   0   3   2      189.25      180.44        7.05 o
   1   3   2      348.60      352.36        9.18 o
   2   3   2      164.70      163.17        3.65 o
   3   3   2       99.10       94.98        2.69 o
   4   3   2       37.90       38.06        1.82 o
   5   3   2        4.60        2.56        1.81 o
  -5   4   2        7.50        8.90        2.40 o
  -4   4   2       93.30       91.09        4.67 o
  -3   4   2       49.85       57.67        1.56 o
  -2   4   2      238.75      217.83        6.69 o
  -1   4   2      271.65      265.79        7.47 o
   0   4   2       12.00       12.52        0.68 o
   1   4   2      470.85      468.22       10.33 o
   2   4   2      551.15      513.55       13.49 o
   3   4   2      377.05      340.47        9.27 o
   4   4   2        2.50        2.85        0.87 o
   5   4   2        4.90        5.46        1.52 o
  -5   5   2       21.40       21.62        2.40 o
  -4   5   2       36.00       38.40        2.71 o
  -3   5   2      118.45      117.97        3.96 o
  -2   5   2      259.45      234.44        6.52 o
  -1   5   2      269.35      258.47        7.35 o
   0   5   2       16.30       14.12        0.69 o
   1   5   2      122.00      125.58        2.81 o
   2   5   2      174.45      172.27        4.67 o
   3   5   2       75.55       72.20        2.51 o
   4   5   2       10.15       10.00        1.06 o
   5   5   2        4.40        7.60        3.74 o
  -5   6   2       10.80       11.99        2.00 o
  -4   6   2        8.15       10.41        1.75 o
  -3   6   2       10.30       11.57        0.99 o
  -2   6   2       72.50       69.23        2.83 o
  -1   6   2       14.10       15.40        1.38 o
   0   6   2      268.35      266.47        9.34 o
   1   6   2       14.75       15.69        0.78 o
   2   6   2      254.90      237.65        6.97 o
   3   6   2       21.20       22.61        1.50 o
   4   6   2       17.80       19.76        2.80 o
  -4   7   2        1.30        3.23        1.34 o
  -3   7   2        4.15        2.65        0.90 o
  -2   7   2       10.50       10.28        0.81 o
  -1   7   2      124.35      119.50        3.28 o
   0   7   2      267.35      254.21        8.63 o
   1   7   2      212.50      199.14        7.40 o
   2   7   2       14.40       14.79        1.13 o
   3   7   2        3.75        3.77        1.60 o
   4   7   2        9.00        9.38        3.40 o
  -4   8   2        4.45        2.95        1.77 o
  -3   8   2       16.85       16.56        1.44 o
  -2   8   2       14.40       14.58        1.28 o
  -1   8   2       16.00       14.85        1.10 o
   0   8   2       15.55       14.27        0.96 o
   1   8   2      132.80      133.06        5.23 o
   2   8   2       12.10       13.25        1.38 o
   3   8   2        3.35        3.78        1.83 o
  -3   9   2       41.20       36.75        5.00 o
  -2   9   2       -0.40        0.51        1.26 o
  -1   9   2        2.30        2.81        1.00 o
   0   9   2       65.90       63.83        2.90 o
   1   9   2        9.75       10.46        1.22 o
   2   9   2       -1.20        0.03        1.59 o
   3   9   2        2.80        1.88        3.20 o
  -2  10   2        2.10        3.45        2.50 o
  -1  10   2       37.50       41.10        3.90 o
   0  10   2        2.50        1.28        2.90 o
   1  10   2       18.50       21.36        2.40 o
   2  10   2       17.10       21.44        4.50 o
   0  11   2       -0.70        0.09        3.51 o
  -6   0   3      269.90      229.66       19.10 o
  -5   0   3        0.70        0.06        3.01 o
  -4   0   3      222.10      225.36        9.30 o
  -3   0   3       10.00        8.74        2.10 o
  -1   0   3       -0.30        1.36        0.88 o
   0   0   3       89.60       96.24        3.10 o
   1   0   3     1360.00     1398.75       58.20 o
   2   0   3      270.40      253.23        9.80 o
   3   0   3      223.30      219.13        9.30 o
   4   0   3        1.20        1.73        0.80 o
   5   0   3       22.30       25.78        2.50 o
  -6   1   3       40.95       38.20        3.47 o
  -5   1   3       32.35       32.52        2.91 o
  -4   1   3        2.55        3.96        1.17 o
  -3   1   3      117.10      119.06        4.06 o
  -2   1   3       15.40       13.84        1.24 o
  -1   1   3       44.15       45.24        2.15 o
   0   1   3       43.75       45.87        1.66 o
   1   1   3      872.70      889.22       25.07 o
   2   1   3      462.75      421.93       14.43 o
   3   1   3      302.30      292.84        7.18 o
   4   1   3       12.55       12.37        1.14 o
   5   1   3        6.75        8.12        1.66 o
  -6   2   3       62.20       64.29        6.20 o
  -5   2   3       36.35       35.26        2.89 o
  -4   2   3        1.00        0.18        1.37 o
  -3   2   3       52.35       51.95        2.57 o
  -2   2   3       71.60       70.59        2.43 o
  -1   2   3      219.50      232.73        6.33 o
   0   2   3       69.80       80.16        2.32 o
   1   2   3      497.45      490.98       11.63 o
   2   2   3       82.75       82.96        2.82 o
   3   2   3      302.35      277.51        8.17 o
   4   2   3        1.40        0.92        0.49 o
   5   2   3        5.35        3.40        2.17 o
  -5   3   3       77.60       71.52        4.30 o
  -4   3   3       37.30       39.82        2.58 o
  -3   3   3       10.65       11.34        1.00 o
  -2   3   3        4.60        4.73        0.64 o
  -1   3   3      100.10      107.30        3.68 o
   0   3   3      146.50      150.91        5.01 o
   1   3   3      199.95      186.06        4.90 o
   2   3   3       17.50       18.44        1.06 o
   3   3   3      464.15      419.93       11.70 o
   4   3   3       97.20       91.81        4.35 o
   5   3   3        4.05        0.23        2.75 o
  -5   4   3        1.20        1.21        1.90 o
  -4   4   3      190.05      180.93        7.92 o
  -3   4   3       66.15       69.05        2.05 o
  -2   4   3       -0.75        1.07        0.57 o
  -1   4   3       19.00       19.45        1.41 o
   0   4   3      168.50      172.20        6.30 o
   1   4   3       67.00       66.55        1.83 o
   2   4   3       21.25       23.31        1.03 o
   3   4   3       76.25       74.00        2.91 o
   4   4   3       13.35       12.60        1.54 o
   5   4   3        8.00        8.80        2.24 o
  -5   5   3       25.70       24.16        2.90 o
  -4   5   3       62.90       73.09        3.15 o
  -3   5   3      120.10      105.48        3.58 o
  -2   5   3        0.30        0.49        0.94 o
  -1   5   3       64.60       59.76        1.88 o
   0   5   3       35.45       36.14        1.25 o
   1   5   3        7.45        9.64        0.58 o
   2   5   3       42.05       38.74        1.50 o
   3   5   3        2.50        3.06        0.79 o
   4   5   3       49.00       48.77        3.30 o
  -5   6   3       -1.30        0.88        2.20 o
  -4   6   3       16.75       20.47        1.45 o
  -3   6   3       48.50       55.31        2.12 o
  -2   6   3      139.85      143.18        4.10 o
  -1   6   3       56.60       54.36        2.46 o
   0   6   3       33.00       32.67        1.32 o
   1   6   3        3.75        4.65        0.79 o
   2   6   3        5.85        6.47        0.74 o
   3   6   3        2.25        1.59        0.78 o
   4   6   3       42.80       43.35        3.51 o
  -4   7   3       19.90       20.95        1.79 o
  -3   7   3        6.45        6.87        0.96 o
  -2   7   3       26.00       27.94        1.42 o
  -1   7   3       76.70       69.20        2.19 o
   0   7   3       72.95       64.11        2.84 o
   1   7   3        1.15        0.44        0.81 o
   2   7   3       94.10       87.77        3.69 o
   3   7   3        2.25        3.35        1.17 o
   4   7   3        4.80        3.10        3.20 o
  -4   8   3       -1.05        0.10        2.33 o
  -3   8   3       23.15       24.67        1.59 o
  -2   8   3       52.25       55.36        2.06 o
  -1   8   3       19.30       16.97        0.96 o
   0   8   3       98.45       86.61        4.10 o
   1   8   3        1.85        1.28        1.07 o
   2   8   3       26.00       31.28        2.52 o
   3   8   3       -2.60        0.23        2.70 o
  -3   9   3       67.10       58.83        7.00 o
  -2   9   3       27.80       29.55        2.54 o
  -1   9   3       25.60       26.89        2.20 o
   0   9   3       47.00       49.88        2.29 o
   1   9   3       15.40       14.96        1.61 o
   2   9   3        1.35        1.37        1.42 o
  -2  10   3        4.00        5.15        4.20 o
  -1  10   3       17.90       20.82        3.00 o
   0  10   3       15.70       15.62        2.20 o
   1  10   3        2.90        4.18        1.50 o
  -6   0   4        8.30        8.23        3.40 o
  -5   0   4        5.10        4.99        2.20 o
  -4   0   4       -0.50        0.43        1.84 o
  -3   0   4       66.30       67.86        3.00 o
  -2   0   4        6.10        8.33        1.50 o
  -1   0   4      363.40      390.89       21.10 o
   0   0   4       10.70       12.02        0.80 o
   1   0   4       10.90       10.35        0.70 o
   2   0   4        0.60        0.67        0.62 o
   3   0   4        2.80        1.85        0.60 o
   4   0   4       68.40       64.58        3.40 o
   5   0   4        4.70        2.79        4.30 o
  -6   1   4       25.90       29.51        3.06 o
  -5   1   4       10.10        7.86        1.48 o
  -4   1   4       45.50       43.00        2.45 o
  -3   1   4       75.95       72.57        3.20 o
  -2   1   4      312.20      308.25       15.90 o
  -1   1   4     3314.00     3406.18       95.36 o
   0   1   4      262.95      281.66        8.76 o
   1   1   4      676.50      661.18       17.30 o
   2   1   4      381.05      371.15       11.08 o
   3   1   4        9.80       10.04        1.19 o
   4   1   4       25.85       29.59        1.90 o
   5   1   4        4.35        1.68        2.62 o
  -6   2   4       -0.30        1.62        2.48 o
  -5   2   4        3.30        3.58        1.70 o
  -4   2   4       88.10       90.18        4.02 o
  -3   2   4      117.15      115.40        3.91 o
  -2   2   4      133.15      128.91        5.12 o
  -1   2   4      194.05      200.62        6.22 o
   0   2   4       24.10       23.21        1.07 o
   1   2   4      193.95      214.26        4.32 o
   2   2   4       66.50       62.62        2.34 o
   3   2   4        0.95        1.53        0.83 o
   4   2   4       19.70       19.42        2.19 o
   5   2   4        5.65        4.73        2.84 o
  -5   3   4        4.10        1.55        1.70 o
  -4   3   4       46.45       44.14        2.87 o
  -3   3   4      208.45      210.45        7.27 o
  -2   3   4      247.55      254.16        6.75 o
  -1   3   4      155.95      164.59        5.58 o
   0   3   4       47.55       54.49        1.70 o
   1   3   4      138.80      134.91        2.80 o
   2   3   4      600.30      545.22       16.05 o
   3   3   4        6.65        7.13        0.85 o
   4   3   4       22.10       21.57        1.81 o
   5   3   4        3.10        1.32        2.19 o
  -5   4   4        3.10        2.48        2.10 o
  -4   4   4        6.10        6.96        1.37 o
  -3   4   4      166.65      168.51        5.30 o
  -2   4   4      225.35      208.76        6.37 o
  -1   4   4       51.45       53.85        2.03 o
   0   4   4        0.80        1.87        0.40 o
   1   4   4        1.45        3.10        0.51 o
   2   4   4       34.65       34.83        1.45 o
   3   4   4        7.35        8.37        1.23 o
   4   4   4       21.95       20.88        2.09 o
  -5   5   4        7.60       10.36        2.40 o
  -4   5   4       11.90       14.79        1.90 o
  -3   5   4       96.50       98.38        3.43 o
  -2   5   4       67.55       67.89        2.45 o
  -1   5   4      298.45      287.98       10.79 o
   0   5   4      252.00      241.31        9.91 o
   1   5   4       41.65       41.73        1.42 o
   2   5   4        4.10        5.68        0.63 o
   3   5   4        5.10        9.59        1.15 o
   4   5   4        5.60       10.32        2.08 o
  -5   6   4       26.20       30.62        3.20 o
  -4   6   4       30.00       30.45        2.05 o
  -3   6   4       29.75       30.83        1.56 o
  -2   6   4      208.30      194.03        6.40 o
  -1   6   4        2.55        1.56        0.95 o
   0   6   4       56.60       58.61        1.91 o
   1   6   4       54.70       55.45        2.21 o
   2   6   4      187.15      171.68        6.46 o
   3   6   4        5.20        5.68        1.28 o
   4   6   4       10.75       13.96        2.94 o
  -4   7   4       29.15       28.25        2.56 o
  -3   7   4        4.50        5.14        1.12 o
  -2   7   4        7.80        8.24        0.96 o
  -1   7   4       39.35       38.11        2.45 o
   0   7   4       11.40       11.10        0.85 o
   1   7   4      121.05      115.70        4.63 o
   2   7   4        9.35        9.32        1.14 o
   3   7   4        7.15        7.19        1.86 o
  -4   8   4       18.70       24.50        3.08 o
  -3   8   4        5.90        8.04        1.61 o
  -2   8   4       20.10       23.25        1.31 o
  -1   8   4        4.60        5.21        0.65 o
   0   8   4        6.70        8.20        0.90 o
   1   8   4        3.45        3.53        0.89 o
   2   8   4       48.45       48.35        2.86 o
   3   8   4       52.50       54.37        7.50 o
  -3   9   4        6.70       10.09        4.20 o
  -2   9   4       77.50       78.30        5.83 o
  -1   9   4       26.55       29.46        1.82 o
   0   9   4      130.35      120.45        7.24 o
   1   9   4       27.70       32.32        2.64 o
   2   9   4        2.65        5.67        2.30 o
  -2  10   4        5.20        7.65        2.20 o
  -1  10   4        0.60        2.79        2.79 o
   0  10   4       11.10       13.74        2.40 o
   1  10   4        0.60        0.19        2.63 o
  -6   0   5        4.90        2.45        3.30 o
  -5   0   5        2.50        1.24        1.90 o
  -4   0   5        0.20        0.15        0.98 o
  -3   0   5        2.80        5.69        2.00 o
  -2   0   5      161.40      176.98        9.70 o
  -1   0   5      218.80      214.90       10.90 o
   0   0   5       11.40       12.12        1.40 o
   1   0   5      282.80      287.22       10.20 o
   2   0   5      136.80      139.76        5.10 o
   3   0   5        4.90        9.12        2.30 o
   4   0   5        8.00       10.83        2.90 o
   5   0   5        6.00        0.25        4.80 o
  -6   1   5        4.55        9.05        3.22 o
  -5   1   5       38.50       34.48        2.94 o
  -4   1   5       41.45       46.09        2.57 o
  -3   1   5       78.35       77.14        3.82 o
  -2   1   5      904.80      895.70       42.70 o
  -1   1   5       69.80       74.18        2.36 o
   0   1   5        7.00        7.66        0.68 o
   1   1   5      248.80      240.51        6.58 o
   2   1   5       57.10       56.93        2.60 o
   3   1   5       24.35       23.75        1.77 o
   4   1   5       26.75       28.73        2.23 o
  -6   2   5       27.55       35.27        4.00 o
  -5   2   5        6.00        4.08        1.90 o
  -4   2   5        3.65        1.73        1.50 o
  -3   2   5      193.10      196.80        7.31 o
  -2   2   5      127.85      147.24        4.77 o
  -1   2   5       41.30       42.87        1.86 o
   0   2   5       35.90       37.12        1.39 o
   1   2   5       67.80       65.90        1.89 o
   2   2   5       12.70       11.27        1.03 o
   3   2   5        2.70        3.13        0.86 o
   4   2   5       12.10       12.05        1.90 o
  -5   3   5       22.30       21.81        2.90 o
  -4   3   5      105.70      117.75        5.19 o
  -3   3   5      156.40      159.16        7.02 o
  -2   3   5      104.05      103.78        4.28 o
  -1   3   5       15.55       17.11        1.21 o
   0   3   5       18.00       20.99        1.01 o
   1   3   5       49.60       49.62        1.49 o
   2   3   5       18.75       19.98        1.24 o
   3   3   5       26.20       31.14        1.56 o
   4   3   5       17.55       17.53        1.73 o
  -5   4   5       -1.20        0.30        2.30 o
  -4   4   5      108.45      105.11        5.30 o
  -3   4   5      325.65      315.42       11.45 o
  -2   4   5      236.65      237.05        7.67 o
  -1   4   5       11.00        9.38        1.36 o
   0   4   5        0.85        1.05        1.14 o
   1   4   5      100.80       93.67        2.80 o
   2   4   5       88.50       87.70        3.27 o
   3   4   5       91.85       83.14        3.89 o
   4   4   5       68.30       71.26        4.82 o
  -5   5   5       31.50       38.31        3.50 o
  -4   5   5        7.50        8.10        1.57 o
  -3   5   5       13.25       11.43        1.19 o
  -2   5   5        4.85        5.60        0.85 o
  -1   5   5       17.45       18.22        1.54 o
   0   5   5       13.75       15.22        1.19 o
   1   5   5      116.45      109.36        4.87 o
   2   5   5       36.35       35.35        1.84 o
   3   5   5       19.70       22.44        1.63 o
   4   5   5       42.55       44.11        4.01 o
  -5   6   5       22.20       27.95        5.70 o
  -4   6   5       59.80       69.85        3.33 o
  -3   6   5       12.00       14.44        1.21 o
  -2   6   5       15.85       16.95        1.17 o
  -1   6   5       31.50       37.57        2.25 o
   0   6   5       68.20       65.88        2.32 o
   1   6   5       93.85       91.08        4.23 o
   2   6   5        5.05        4.77        0.78 o
   3   6   5       30.05       31.16        2.37 o
  -4   7   5       12.10       14.08        2.39 o
  -3   7   5        4.80        6.52        1.03 o
  -2   7   5        1.25        1.26        1.00 o
  -1   7   5       37.00       39.56        2.22 o
   0   7   5       21.75       20.64        1.19 o
   1   7   5       16.10       17.98        1.19 o
   2   7   5        7.25        9.27        0.97 o
   3   7   5        6.70       10.88        3.40 o
  -4   8   5       -3.00        1.20        3.60 o
  -3   8   5        2.00        1.46        1.38 o
  -2   8   5       54.40       52.36        3.62 o
  -1   8   5        0.55        2.73        1.33 o
   0   8   5       10.55       11.60        1.01 o
   1   8   5       -0.90        0.07        0.78 o
   2   8   5        7.85        9.53        2.26 o
  -3   9   5       -6.70        0.06        3.80 o
  -2   9   5        2.15        4.37        1.84 o
  -1   9   5       17.45       21.27        1.70 o
   0   9   5        1.70        1.73        1.14 o
   1   9   5        8.15       10.73        1.81 o
   2   9   5       -0.80        3.54        2.32 o
  -1  10   5        6.20        5.69        4.40 o
   0  10   5       10.30       13.26        2.80 o
  -6   0   6       13.90       10.21        4.40 o
  -5   0   6       44.10       41.47        4.60 o
  -4   0   6       99.80      102.98        4.80 o
  -3   0   6       21.40       24.28        2.60 o
  -2   0   6        4.20        7.78        1.80 o
  -1   0   6       33.20       33.68        2.40 o
   0   0   6        3.20        3.65        1.10 o
   1   0   6       28.00       27.00        1.20 o
   2   0   6        8.30        8.82        1.70 o
   3   0   6       19.80       22.73        2.90 o
   4   0   6       14.40       14.29        4.00 o
  -6   1   6        7.00        4.92        3.70 o
  -5   1   6       82.45       73.19        5.16 o
  -4   1   6       76.45       78.73        3.09 o
  -3   1   6      136.90      138.13        6.09 o
  -2   1   6       15.20       17.24        1.42 o
  -1   1   6      191.70      207.44        7.47 o
   0   1   6      212.75      221.67        6.42 o
   1   1   6       24.75       21.13        0.85 o
   2   1   6      118.15      101.21        3.93 o
   3   1   6        7.70       14.12        1.50 o
   4   1   6       52.90       43.55        4.57 o
  -5   2   6       13.00        5.72        4.00 o
  -4   2   6       41.50       43.40        2.49 o
  -3   2   6      199.70      203.08       11.30 o
  -2   2   6       39.30       41.46        2.27 o
  -1   2   6       79.75       79.26        3.08 o
   0   2   6      324.60      319.60       11.05 o
   1   2   6       -0.15        0.22        0.49 o
   2   2   6        1.40        1.03        0.67 o
   3   2   6        1.25        4.04        0.76 o
   4   2   6       19.25       18.17        2.67 o
  -5   3   6       -4.20        2.27        2.40 o
  -4   3   6        7.60        8.99        1.48 o
  -3   3   6      380.75      347.55       16.86 o
  -2   3   6      113.10      111.84        4.17 o
  -1   3   6      136.10      137.42        4.92 o
   0   3   6      183.20      176.77        6.12 o
   1   3   6       14.30       17.72        0.71 o
   2   3   6      102.90      102.03        3.83 o
   3   3   6        2.05        3.92        0.99 o
   4   3   6       17.60       23.20        2.59 o
  -5   4   6        2.00        3.41        3.60 o
  -4   4   6        7.80       10.01        1.43 o
  -3   4   6      252.10      238.71        9.27 o
  -2   4   6      100.05       96.57        3.38 o
  -1   4   6        5.55        6.53        1.12 o
   0   4   6       33.80       34.68        1.63 o
   1   4   6       70.35       71.66        1.98 o
   2   4   6       12.80       15.41        1.17 o
   3   4   6       24.15       22.63        1.78 o
   4   4   6        6.05        4.54        2.35 o
  -5   5   6       10.40        7.41        4.20 o
  -4   5   6        4.05        6.48        1.88 o
  -3   5   6       82.85       82.53        3.68 o
  -2   5   6       49.55       48.66        2.77 o
  -1   5   6      108.25      104.49        5.04 o
   0   5   6       34.80       31.74        1.82 o
   1   5   6      239.75      220.93        9.98 o
   2   5   6      129.55      125.41        5.04 o
   3   5   6       14.95       14.94        1.70 o
  -4   6   6        3.00        1.44        1.97 o
  -3   6   6       15.60       16.93        1.55 o
  -2   6   6      133.75      133.32        5.60 o
  -1   6   6      117.45      119.55        6.51 o
   0   6   6      103.00      101.97        4.09 o
   1   6   6       64.75       66.16        2.75 o
   2   6   6        7.90        9.23        1.21 o
   3   6   6       34.25       31.50        3.22 o
  -4   7   6        6.20        8.43        2.00 o
  -3   7   6        4.70        3.45        1.61 o
  -2   7   6       25.85       24.87        2.33 o
  -1   7   6       65.10       57.48        3.22 o
   0   7   6      139.20      122.26        3.91 o
   1   7   6       12.05       15.92        1.52 o
   2   7   6       -1.05        1.86        1.76 o
   3   7   6       -1.30        3.78        4.60 o
  -3   8   6        1.30        0.37        1.75 o
  -2   8   6        3.85        7.83        1.90 o
  -1   8   6      141.45      125.65        4.81 o
   0   8   6      101.65       96.93        3.56 o
   1   8   6       10.50       11.98        2.02 o
   2   8   6        6.40        1.95        2.50 o
  -2   9   6       12.85       16.23        2.37 o
  -1   9   6       11.90       15.26        1.45 o
   0   9   6       73.95       67.86        4.61 o
   1   9   6       17.75       21.41        2.73 o
  -5   0   7        5.60        6.04        2.70 o
  -4   0   7       40.50       41.77        3.30 o
  -3   0   7       -1.10        1.51        1.60 o
  -2   0   7       13.00       12.89        1.70 o
  -1   0   7        2.10        2.40        0.30 o
   0   0   7      312.00      295.05       19.10 o
   1   0   7      134.70      136.96        5.20 o
   2   0   7       27.40       34.98        2.00 o
   3   0   7       45.10       37.29        5.70 o
   4   0   7        0.40        0.01        3.67 o
  -5   1   7       72.35       71.97        5.13 o
  -4   1   7       29.15       32.72        1.91 o
  -3   1   7        5.65        4.47        1.55 o
  -2   1   7       60.15       64.05        3.29 o
  -1   1   7       15.70       14.58        1.28 o
   0   1   7      214.35      215.92        6.91 o
   1   1   7      147.05      140.74        4.02 o
   2   1   7      116.75      121.72        4.24 o
   3   1   7        5.95        4.56        0.92 o
   4   1   7       11.95       10.49        2.39 o
  -5   2   7       -1.65        0.12        2.16 o
  -4   2   7        7.70        7.42        1.56 o
  -3   2   7       18.10       18.96        2.70 o
  -2   2   7       25.30       23.38        2.00 o
  -1   2   7        2.40        2.82        0.67 o
   0   2   7      203.05      190.46        7.54 o
   1   2   7       54.55       54.89        1.63 o
   2   2   7      216.40      191.06        7.11 o
   3   2   7        0.65        3.58        1.21 o
   4   2   7       20.30       26.48        3.22 o
  -5   3   7       12.90       14.29        4.70 o
  -4   3   7       23.70       23.85        2.19 o
  -3   3   7       19.20       18.57        1.70 o
  -2   3   7      130.65      125.28        6.15 o
  -1   3   7       25.75       28.75        1.62 o
   0   3   7      219.75      211.42        7.71 o
   1   3   7       58.30       58.19        1.92 o
   2   3   7       73.25       72.09        3.18 o
   3   3   7       10.65       11.29        1.54 o
  -5   4   7       -1.00        2.09        7.80 o
  -4   4   7       38.65       40.48        2.72 o
  -3   4   7        1.75        2.92        0.97 o
  -2   4   7       19.70       20.13        1.66 o
  -1   4   7       13.35       15.03        1.53 o
   0   4   7       28.00       30.37        1.76 o
   1   4   7       31.65       34.16        1.32 o
   2   4   7        8.70        9.25        1.10 o
   3   4   7       28.60       31.37        2.26 o
  -5   5   7       11.60       11.87        4.50 o
  -4   5   7        1.30        4.85        2.42 o
  -3   5   7        1.85        1.62        1.42 o
  -2   5   7        7.70        6.31        1.52 o
  -1   5   7      102.40      106.26        5.05 o
   0   5   7       28.00       27.61        1.81 o
   1   5   7       18.70       20.65        1.37 o
   2   5   7        3.90        2.84        1.17 o
   3   5   7        1.60        2.22        1.50 o
  -4   6   7      109.20      103.64        6.60 o
  -3   6   7        2.45        2.87        1.23 o
  -2   6   7        1.70        0.02        1.41 o
  -1   6   7       46.50       47.47        3.22 o
   0   6   7       14.75       13.70        1.12 o
   1   6   7       49.80       47.83        2.68 o
   2   6   7       18.70       21.67        2.55 o
   3   6   7        3.10        5.71        2.24 o
  -4   7   7        6.50        4.76        4.30 o
  -3   7   7        2.25        0.89        1.51 o
  -2   7   7        1.40        1.93        1.85 o
  -1   7   7       73.55       74.00        4.28 o
   0   7   7        6.70        6.24        0.99 o
   1   7   7       24.60       25.11        2.02 o
   2   7   7       11.00       11.47        1.95 o
  -3   8   7       14.80       14.24        2.70 o
  -2   8   7       33.25       32.68        2.93 o
  -1   8   7      137.50      115.47        8.10 o
   0   8   7       10.35       11.58        1.50 o
   1   8   7       25.85       28.93        2.79 o
  -2   9   7        5.85        6.19        2.57 o
  -1   9   7       23.55       23.28        3.89 o
   0   9   7        0.95        0.63        2.78 o
  -5   0   8        2.70        0.11        3.70 o
  -4   0   8       17.50       13.17        3.20 o
  -3   0   8       14.10       19.44        3.30 o
  -2   0   8      231.00      203.84       16.10 o
  -1   0   8       39.40       36.91        3.00 o
   0   0   8      940.80      837.84       41.70 o
   1   0   8        1.10        0.02        0.80 o
   2   0   8        1.00        0.35        1.80 o
   3   0   8        5.00        4.10        1.70 o
  -5   1   8       28.40       25.15        3.30 o
  -4   1   8       13.60       11.30        1.83 o
  -3   1   8       43.75       46.81        3.02 o
  -2   1   8       36.55       30.16        2.58 o
  -1   1   8      212.75      222.47        9.18 o
   0   1   8       74.05       68.67        3.72 o
   1   1   8       34.20       37.10        1.57 o
   2   1   8        7.15        8.63        0.82 o
   3   1   8       17.25       17.79        2.09 o
  -5   2   8       22.35       19.03        3.19 o
  -4   2   8        7.20        9.92        1.64 o
  -3   2   8       20.80       25.45        2.06 o
  -2   2   8        1.95        3.19        1.13 o
  -1   2   8      133.30      135.56        4.83 o
   0   2   8      183.10      165.33        7.48 o
   1   2   8      391.05      347.80       10.76 o
   2   2   8        2.50        3.25        0.71 o
   3   2   8        5.50        8.91        2.05 o
  -5   3   8       43.10       39.59        4.60 o
  -4   3   8       26.10       25.40        4.00 o
  -3   3   8        6.00        4.11        1.40 o
  -2   3   8       44.90       47.17        2.93 o
  -1   3   8      153.35      154.97        7.63 o
   0   3   8       26.05       25.47        1.87 o
   1   3   8        1.50        2.38        0.60 o
   2   3   8        6.80        7.17        1.17 o
   3   3   8        5.65        7.87        1.55 o
  -5   4   8       -1.10        1.49        2.50 o
  -4   4   8       12.60       19.28        2.40 o
  -3   4   8       28.20       31.67        2.70 o
  -2   4   8      233.70      238.59       12.89 o
  -1   4   8       12.90       12.57        1.22 o
   0   4   8       15.75       15.41        1.48 o
   1   4   8      141.05      129.17        5.46 o
   2   4   8        9.70        9.70        1.41 o
   3   4   8        2.65        1.70        2.38 o
  -4   5   8       10.30       10.20        1.70 o
  -3   5   8       69.55       63.48        4.45 o
  -2   5   8       67.60       68.21        3.69 o
  -1   5   8       10.45        9.39        1.39 o
   0   5   8       37.00       44.02        2.43 o
   1   5   8       37.15       37.86        2.42 o
   2   5   8        1.45        0.69        1.57 o
  -4   6   8       -0.60        1.37        4.03 o
  -3   6   8       41.75       43.38        3.90 o
  -2   6   8       27.00       25.82        3.04 o
  -1   6   8       31.40       32.26        2.56 o
   0   6   8       12.10       10.89        1.24 o
   1   6   8        0.90        1.14        2.46 o
   2   6   8        2.25        0.17        1.83 o
  -3   7   8       10.70       12.05        2.16 o
  -2   7   8        9.45       10.07        2.17 o
  -1   7   8       15.30       17.35        2.42 o
   0   7   8       33.30       33.58        2.23 o
   1   7   8       54.45       53.64        4.67 o
  -2   8   8       18.45       15.94        2.99 o
  -1   8   8       21.50       26.45        2.35 o
   0   8   8       33.65       33.20        2.87 o
  -5   0   9        3.00        4.17        3.90 o
  -4   0   9       -1.60        0.00        1.90 o
  -3   0   9       49.60       33.63        5.50 o
  -2   0   9       -1.50        0.04        1.70 o
  -1   0   9       30.60       37.76        3.90 o
   0   0   9       60.00       49.86        4.20 o
   1   0   9        8.90        9.87        1.40 o
   2   0   9       13.80       14.56        1.80 o
   3   0   9        3.20        6.30        4.50 o
  -5   1   9        3.80        3.53        2.44 o
  -4   1   9        0.75        5.18        3.48 o
  -3   1   9        0.80        1.96        1.35 o
  -2   1   9        1.70        3.83        0.79 o
  -1   1   9       19.90       19.99        1.91 o
   0   1   9       91.65       80.87        4.97 o
   1   1   9        4.10        3.65        0.72 o
   2   1   9        3.65        2.04        1.48 o
   3   1   9        6.80        6.21        2.47 o
  -5   2   9       16.45       15.80        3.61 o
  -4   2   9       57.65       47.89        4.81 o
  -3   2   9       11.70        8.20        1.48 o
  -2   2   9       50.45       50.75        2.93 o
  -1   2   9       43.15       44.03        2.54 o
   0   2   9        3.55        3.42        0.82 o
   1   2   9        2.70        3.24        0.69 o
   2   2   9        0.00        1.19        1.68 o
   3   2   9       20.55       25.10        3.01 o
  -4   3   9       77.70       62.45        4.99 o
  -3   3   9        7.90        9.80        1.87 o
  -2   3   9       33.70       36.72        2.22 o
  -1   3   9       33.40       35.46        2.10 o
   0   3   9       16.00       15.07        1.61 o
   1   3   9       11.65       12.23        0.93 o
   2   3   9       21.25       25.62        2.06 o
  -4   4   9       24.10       21.50        2.80 o
  -3   4   9        1.90        3.15        1.50 o
  -2   4   9       28.30       26.38        2.55 o
  -1   4   9        7.35        9.23        1.48 o
   0   4   9       54.10       51.08        3.59 o
   1   4   9       11.85       13.42        1.03 o
   2   4   9       14.65       19.05        2.82 o
  -4   5   9       57.60       50.82        6.80 o
  -3   5   9       20.60       24.84        2.50 o
  -2   5   9        3.95        4.78        1.44 o
  -1   5   9       28.30       30.43        2.24 o
   0   5   9      149.65      133.63        8.89 o
   1   5   9        6.65        7.70        1.60 o
   2   5   9       39.80       39.35        3.72 o
  -3   6   9        6.50        4.27        4.00 o
  -2   6   9        0.20        1.73        2.89 o
  -1   6   9        2.40        4.24        1.59 o
   0   6   9       69.50       63.15        5.10 o
   1   6   9        7.00        9.87        2.44 o
  -3   7   9        6.70        6.58        2.27 o
  -2   7   9        0.40        2.01        2.39 o
  -1   7   9        3.60        4.83        1.83 o
   0   7   9       60.65       53.52        4.43 o
  -4   0  10        2.70        1.03        2.70 o
  -3   0  10       -0.40        0.81        2.53 o
  -2   0  10        0.00        0.87        0.01 o
  -1   0  10      188.10      178.64       17.70 o
   0   0  10        0.90        0.36        2.85 o
   1   0  10      181.70      150.59       13.40 o
   2   0  10       -1.60        0.06        2.70 o
  -4   1  10       28.30       23.48        3.65 o
  -3   1  10        1.55        3.89        1.35 o
  -2   1  10       15.05       17.24        1.33 o
  -1   1  10       42.75       37.32        3.33 o
   0   1  10        3.95        1.68        1.31 o
   1   1  10        5.40        5.25        0.92 o
   2   1  10        8.35        7.49        2.57 o
  -4   2  10       59.85       42.86        4.76 o
  -3   2  10       12.30       13.23        1.65 o
  -2   2  10       90.85       86.55        4.30 o
  -1   2  10       17.30       15.61        2.16 o
   0   2  10       36.45       36.02        2.45 o
   1   2  10       11.50       12.42        1.15 o
   2   2  10        0.55        0.19        2.85 o
  -4   3  10       74.25       67.01        6.01 o
  -3   3  10       16.00       15.58        2.01 o
  -2   3  10       20.70       20.18        1.91 o
  -1   3  10       68.10       62.93        3.85 o
   0   3  10        1.85        1.55        1.19 o
   1   3  10       14.80       19.40        2.04 o
   2   3  10       25.85       31.20        4.00 o
  -4   4  10       60.45       47.03        5.61 o
  -3   4  10        9.35        7.45        3.25 o
  -2   4  10        2.75        3.22        1.23 o
  -1   4  10       82.85       75.15        4.41 o
   0   4  10        0.55        1.69        0.99 o
   1   4  10       23.10       27.93        2.30 o
  -3   5  10       10.10       10.06        3.80 o
  -2   5  10        6.90        8.41        1.85 o
  -1   5  10        3.25        6.45        1.57 o
   0   5  10        2.40        2.58        1.29 o
   1   5  10       20.40       25.28        2.87 o
  -3   6  10       17.70       18.89        4.10 o
  -2   6  10       17.40       20.46        2.87 o
  -1   6  10        1.75        3.48        1.84 o
   0   6  10        9.90       10.48        2.60 o
  -4   0  11       -1.80        3.09        4.00 o
  -3   0  11       -3.00        0.05        3.20 o
  -2   0  11       11.70       13.42        2.60 o
  -1   0  11        5.40        4.02        2.30 o
   0   0  11        0.30        0.06        1.31 o
   1   0  11        0.40        0.97        3.42 o
  -4   1  11       13.90       13.79        3.05 o
  -3   1  11        4.35        3.81        2.02 o
  -2   1  11        1.60        0.44        1.66 o
  -1   1  11       15.85       12.28        2.27 o
   0   1  11        0.15        2.47        0.99 o
   1   1  11       17.60       21.40        2.40 o
  -4   2  11        8.75        2.72        2.98 o
  -3   2  11       19.25       21.57        3.15 o
  -2   2  11        0.15        0.90        1.28 o
  -1   2  11       15.05       19.26        2.30 o
   0   2  11        7.80        8.55        1.58 o
   1   2  11       41.65       42.95        4.43 o
  -3   3  11        4.90        4.47        2.21 o
  -2   3  11        9.05       10.92        2.06 o
  -1   3  11        0.70        0.95        2.06 o
   0   3  11        6.90       10.76        1.77 o
   1   3  11       30.45       27.60        3.99 o
  -3   4  11        5.85        4.56        2.33 o
  -2   4  11       18.05       19.55        2.18 o
  -1   4  11        4.30        3.94        1.63 o
   0   4  11        4.70        4.89        2.62 o
  -2   5  11        1.55        2.36        1.88 o
  -1   5  11        3.80        2.68        2.47 o
   0   5  11        1.70        2.75        3.70 o
  -3   0  12       11.80       21.30        5.30 o
  -2   0  12       28.70       21.96        4.80 o
  -1   0  12       15.20       24.90        4.20 o
   0   0  12        4.10        5.74        1.80 o
  -3   1  12        2.85        7.01        2.30 o
  -2   1  12       28.20       27.01        3.82 o
  -1   1  12       94.80       87.33       10.78 o
   0   1  12       16.50       18.88        4.40 o
  -3   2  12        5.50        2.92        3.12 o
  -2   2  12       63.35       56.67        6.19 o
  -1   2  12       65.15       55.43        6.62 o
   0   2  12        1.90        1.80        1.90 o
  -2   3  12       40.65       38.15        5.47 o
  -1   3  12       -0.35        4.95        2.64 o
